# Supplementary material for: MicroRNA binding site variation is enriched in psychiatric disorders
Source: Hum Mutat. 2022 Oct 23;43(12):2153–69. doi: 10.1002/humu.24481 (PMC10947041; doi:10.1002/humu.24481)
Supplement: Supplementary file 1 — Supporting information. [file HUMU-43-2153-s002.xlsx]

## Sheet: Legends
Table	Description
1	Enrichment analyses of CADD score ranks of MBSVs. D = Kolmogorov-Smirnov test statistic. K-S tests performed relative to non-MBSV 3'UTR variants.
2	Enrichment analyses of MBSV p-values in psychiatric disorders, relative to non-MBSV 3'UTR variants.
3	Enrichment analyses of MBSV absolute effect sizes in psychiatric disorders, relative to non-MBSV 3'UTR variants.
4	Quantile regression analyses of CADD score ranks of MBSVs in psychiatric disorders, relative to non-MBSV 3'UTR variants.
5	Quantile regression analyses of CADD v1.0 score ranks of MBSVs in psychiatric disorders, relative to non-MBSV 3'UTR variants.
6	Quantile regression analyses of MBSV p-values in psychiatric disorders, relative to non-MBSV 3'UTR variants.
7	Quantile regression analyses of MBSV absolute effect sizes in psychiatric disorders, relative to non-MBSV 3'UTR variants.
8	Enrichment analyses of significant MBSV p-values in psychiatric disorders, relative to non-MBSV 3'UTR variants.
9	Aggregated MBSV p-values for each psychiatric disorder.
10	Aggregated MBSV p-values for each psychiatric disorder, subset by miRNA family.
11	Aggregated MBSV p-values for meta-analyses of psychiatric disorders.
12	Aggregated MBSV p-values for each meta-analysis, subset by miRNA family.
13	MAGMA gene-set results for all psychiatric disorders.
14	MAGMA gene-set results for each psychiatric disorder meta-analysis.
15	MAGMA gene-level results for all psychiatric disorders.
16	MAGMA gene-level results for each psychiatric disorder meta-analysis.
17	Linear regression results for ADHD, BIP, MDD, and SCZ - log effect size ~ diffScore
18	Linear regression results for ADHD, BIP, MDD, and SCZ - log effect size ~ sign(diffScore)
19a	Enrichment analyses of CADD score ranks of MBSVs across all non-psychiatric GWAS (blood gene and miRNA expression used as a reference). D = Kolmogorov-Smirnov test statistic. K-S tests performed relative to non-MBSV 3'UTR variants.
19b	Enrichment analyses of CADD score ranks of MBSVs in type 2 diabetes GWAS (pancreas gene and miRNA expression used as a reference). D = Kolmogorov-Smirnov test statistic. K-S tests performed relative to non-MBSV 3'UTR variants.
20a	Enrichment analyses of MBSV p-values in non-psychiatric traits, relative to non-MBSV 3'UTR variants (blood gene and miRNA expression used as a reference).
20b	Enrichment analyses of MBSV p-values in type 2 diabetes, relative to non-MBSV 3'UTR variants (pancreas gene and miRNA expression used as a reference).
21a	Enrichment analyses of MBSV absolute effect sizes in non-psychiatric traits, relative to non-MBSV 3'UTR variants (blood gene and miRNA expression used as a reference).
21b	Enrichment analyses of MBSV absolute effect sizes in type 2 diabetes, relative to non-MBSV 3'UTR variants (pancreas gene and miRNA expression used as a reference).
22a	Quantile regression analyses of CADD score ranks of MBSVs in non-psychiatric traits, relative to non-MBSV 3'UTR variants (blood gene and miRNA expression used as a reference).
22b	Quantile regression analyses of CADD score ranks of MBSVs in type-2 diabetes, relative to non-MBSV 3'UTR variants (pancreas gene and miRNA expression used as a reference).
23a	Quantile regression analyses of CADD v1.0 score ranks of MBSVs in non-psychiatric traits, relative to non-MBSV 3'UTR variants (blood gene and miRNA expression used as a reference).
23b	Quantile regression analyses of CADD v1.0 score ranks of MBSVs in type-2 diabetes, relative to non-MBSV 3'UTR variants (pancreas gene and miRNA expression used as a reference).
24a	Quantile regression analyses of MBSV p-values in non-psychiatric traits, relative to non-MBSV 3'UTR variants (blood gene and miRNA expression used as a reference).
24b	Quantile regression analyses of MBSV p-values in type-2 diabetes, relative to non-MBSV 3'UTR variants (pancreas gene and miRNA expression used as a reference).
25a	Quantile regression analyses of MBSV absolute effect sizes in non-psychiatric traits, relative to non-MBSV 3'UTR variants (blood gene and miRNA expression used as a reference).
25b	Quantile regression analyses of MBSV absolute effect sizes in type-2 diabetes, relative to non-MBSV 3'UTR variants (pancreas gene and miRNA expression used as a reference).
26a	Enrichment analyses of significant MBSV p-values in non-psychiatric traits, relative to non-MBSV 3'UTR variants (blood gene and miRNA expression used as a reference).
26b	Enrichment analyses of significant MBSV p-values in type 2 diabetes, relative to non-MBSV 3'UTR variants (pancreas gene and miRNA expression used as a reference).
27a	Aggregated MBSV p-values for each non-psychiatric trait (blood gene and miRNA expression used as a reference).
27b	Aggregated MBSV p-values for type 2 diabetes (pancreas gene and miRNA expression used as a reference).
28a	Aggregated MBSV p-values for each non-psychiatric trait (blood gene and miRNA expression used as reference), subset by miRNA family.
28b	Aggregated MBSV p-values for type 2 diabetes (pancreas gene and miRNA expression used as reference), subset by miRNA family.
29a	MAGMA gene-set results for all non-psychiatric traits (blood gene and miRNA expression used as a reference).
29b	MAGMA gene-set results for type 2 diabetes (pancreas gene and miRNA expression used as a reference).
30a	MAGMA gene-level results for all non-psychiatric traits (blood gene and miRNA expression used as a reference).
30b	MAGMA gene-level results for type 2 diabetes (pancreas gene and miRNA expression used as a reference).
31a	Linear regression results for non-psyachitric traits (blood expression) - log effect size ~ diffScore
31b	Linear regression results for T2D (pancreas expression) - log effect size ~ diffScore
32a	Linear regression results for non-psyachitric traits (blood expression) - log effect size ~ sign(diffScore)
32b	Linear regression results for T2D (pancreas expression) - log effect size ~ sign(diffScore)

## Sheet: Table S1
	All MBSVs			GTEx eQTL MBSVs			GTEX Brain eQTL MBSVs			PSYCHENCODE eQTL MBSVs
	K-S Test D	K-S Test p-value	FDR	K-S Test D	K-S Test p-value	FDR	K-S Test D	K-S Test p-value	FDR	K-S Test D	K-S Test p-value	FDR
CADD rank (v1.6)	0.0311879	0.0244894	0.0326525	0.0562864	0.00777542	0.0155508	0.0764651	0.175213	0.175213	0.159419	7.38945e-05	0.000295578
CADD rank (v1.0)	0.0407814	0.00107585	0.00143446	0.0819768	1.54301e-05	3.08602e-05	0.127563	0.00228486	0.00228486	0.225528	2.69339e-09	1.07736e-08

## Sheet: Table S2
GWAS	All MBSVs			GTEx eQTL MBSVs			GTEX Brain eQTL MBSVs			PSYCHENCODE eQTL MBSVs
	K-S Test D	K-S Test p-value	FDR	K-S Test D	K-S Test p-value	FDR	K-S Test D	K-S Test p-value	FDR	K-S Test D	K-S Test p-value	FDR
ADHD	0.0198318	0.720431	0.766417	0.0269055	0.710195	0.766417	0.0749593	0.235488	0.32606	0.0439342	0.887501	0.887501
AN	0.0394251	0.0381038	0.0786912	0.0624367	0.00915827	0.0278707	0.129325	0.0033722	0.0134888	0.0735507	0.291938	0.379155
ASD	0.026456	0.1676	0.251401	0.0494379	0.0393456	0.0786912	0.0820181	0.128126	0.20966	0.0459585	0.819313	0.842722
BIP	0.046498	0.00014276	0.000856557	0.102874	1.98788e-08	3.57819e-07	0.139322	0.000625872	0.00321877	0.118774	0.00716757	0.0258033
MDD	0.0443845	0.000949494	0.00427272	0.0903056	2.92828e-06	2.10836e-05	0.104711	0.0241451	0.0579484	0.118164	0.00929023	0.0278707
OCD	0.0323021	0.0363254	0.0786912	0.0547782	0.0135412	0.0374986	0.0850307	0.102212	0.175221	0.069709	0.294898	0.379155
PTSD	0.0150954	0.723838	0.766417	0.0275432	0.533504	0.662281	0.080204	0.139216	0.217903	0.0766308	0.191205	0.275335
SCZ	0.0698738	1.16646e-07	1.39975e-06	0.11632	1.278e-09	4.60079e-08	0.187045	1.75674e-06	1.58107e-05	0.0922817	0.0841987	0.159534
TS	0.0281441	0.0901568	0.162282	0.0519839	0.0219436	0.0564264	0.0491592	0.70466	0.766417	0.0496112	0.722879	0.766417

## Sheet: Table S3
GWAS	All MBSVs			GTEx eQTL MBSVs			GTEX Brain eQTL MBSVs			PSYCHENCODE eQTL MBSVs
	K-S Test D	K-S Test absolute effect size	FDR	K-S Test D	K-S Test absolute effect size	FDR	K-S Test D	K-S Test absolute effect size	FDR	K-S Test D	K-S Test absolute effect size	FDR
ADHD	0.185832	0	0	0.303687	0	0	0.334756	0	0	0.286621	6.17173e-13	6.34806e-13
AN	0.17933	0	0	0.297101	0	0	0.313292	1.11022e-16	1.33227e-16	0.310723	2.55351e-15	2.78565e-15
ASD	0.183976	0	0	0.321083	0	0	0.363104	0	0	0.331565	0	0
BIP	0.200958	0	0	0.351935	0	0	0.384285	0	0	0.295319	1.55431e-15	1.80501e-15
MDD	0.178401	0	0	0.293149	0	0	0.346493	0	0	0.296453	4.10783e-15	4.34946e-15
OCD	0.220078	0	0	0.371994	0	0	0.431612	0	0	0.321787	0	0
PTSD	0.220998	0	0	0.400962	0	0	0.463045	0	0	0.401816	0	0
SCZ	0.15631	0	0	0.263823	0	0	0.29473	1.88738e-15	2.1233e-15	0.25836	3.29627e-11	3.29627e-11
TS	0.221009	0	0	0.37907	0	0	0.435222	0	0	0.339012	0	0

## Sheet: Table S4
	Non-MBSV 3'UTR variants			MBSVs
Variant Class	Median CADD rank	SE	P	Beta	SE	P	FDR
PSYCHENCODE eQTL MBSVs	0.583131	0.00888701	0	-0.128135	0.0310232	3.67862e-05	0.000147145
GTEx Brain eQTL MBSVs	0.583131	0.00904485	0	-0.0302258	0.0350089	0.387971	0.775942
all MBSVs	0.583131	0.00890939	0	-0.00453592	0.0127997	0.723064	0.964085
GTEx eQTL MBSVs	0.583131	0.00908462	0	-0.000768609	0.018215	0.966343	0.966343

## Sheet: Table S5
	Non-MBSV 3'UTR variants			MBSVs
Variant Class	Median CADD (v1.0) rank	SE	P	Beta	SE	P	FDR
PSYCHENCODE eQTL MBSVs	0.689473	0.00690184	0	-0.235482	0.04283	4.01914e-08	1.60766e-07
GTEx eQTL MBSVs	0.689473	0.00678803	0	-0.0572626	0.0132724	1.6252e-05	3.2504e-05
GTEx Brain eQTL MBSVs	0.689473	0.00688499	0	-0.0823888	0.0258242	0.00142913	0.00190551
all MBSVs	0.689473	0.00660457	0	-0.0198421	0.00989786	0.045026	0.045026

## Sheet: Table S6
			Non-MBSV 3'UTR variants			MBSVs
GWAS	Variant Class	Quantile	Value	SE	P	Beta	SE	P	FDR
PTSD	GTEx Brain eQTL MBSVs	0.999	3.35086	0.161853	0	-1.12289	0.168336	2.83973e-11	2.24158e-09
SCZ	GTEx eQTL MBSVs	0.9	1.31336	0.0345113	0	0.549916	0.0825901	3.11331e-11	2.24158e-09
BIP	GTEx eQTL MBSVs	0.9	1.10342	0.0153067	0	0.4055	0.0655374	6.52492e-10	3.13196e-08
MDD	GTEx eQTL MBSVs	0.9	1.14789	0.0228569	0	0.441168	0.075079	4.47012e-09	1.2874e-07
SCZ	all MBSVs	0.9	1.31336	0.0362435	0	0.332528	0.0563336	3.74439e-09	1.2874e-07
SCZ	all MBSVs	0.99	2.92082	0.115445	0	1.74877	0.304822	1.00483e-08	2.4116e-07
BIP	all MBSVs	0.99	2.13847	0.0741989	0	0.842834	0.152372	3.26627e-08	6.71919e-07
BIP	all MBSVs	0.9	1.10342	0.0164394	0	0.202591	0.0370575	4.7024e-08	8.46432e-07
MDD	all MBSVs	0.9	1.14789	0.0219437	0	0.189545	0.038734	1.01051e-06	1.61682e-05
BIP	PSYCHENCODE eQTL MBSVs	0.9	1.10342	0.0151759	0	0.470721	0.102736	4.718e-06	6.79391e-05
BIP	GTEx eQTL MBSVs	0.5	0.332267	0.00664943	0	0.0948615	0.0211205	7.20743e-06	9.1863e-05
SCZ	GTEx eQTL MBSVs	0.5	0.369165	0.0103386	0	0.101404	0.0226348	7.65525e-06	9.1863e-05
OCD	GTEx eQTL MBSVs	0.99	2.05844	0.0479788	0	0.554349	0.124897	9.25637e-06	0.000102532
BIP	all MBSVs	0.999	3.56719	0.416781	0	2.6269	0.634637	3.51691e-05	0.00036174
SCZ	PSYCHENCODE eQTL MBSVs	0.9	1.31336	0.0347228	0	0.534348	0.134927	7.63447e-05	0.000732909
SCZ	all MBSVs	0.999	4.77728	0.778114	8.7386e-10	5.71083	1.45849	9.10684e-05	0.000771403
SCZ	GTEx eQTL MBSVs	0.999	4.77728	0.871242	4.41134e-08	6.98467	1.77765	8.65685e-05	0.000771403
BIP	GTEx Brain eQTL MBSVs	0.9	1.10342	0.0165254	0	0.466829	0.123921	0.000166967	0.00133574
AN	PSYCHENCODE eQTL MBSVs	0.999	4.39621	0.508253	0	-1.96194	0.52455	0.000188368	0.00142763
SCZ	all MBSVs	0.5	0.369165	0.0109733	0	0.0507082	0.0137425	0.000226101	0.00162793
BIP	GTEx eQTL MBSVs	0.999	3.56719	0.428415	0	2.6269	0.826839	0.00149542	0.0102543
SCZ	GTEx eQTL MBSVs	0.99	2.92082	0.105008	0	2.5376	0.816853	0.00190498	0.0124689
MDD	GTEx eQTL MBSVs	0.99	2.48386	0.10902	0	1.42907	0.474326	0.00260095	0.0162842
MDD	GTEx eQTL MBSVs	0.5	0.339609	0.0077464	0	0.0574634	0.0193768	0.00303525	0.0182115
SCZ	GTEx Brain eQTL MBSVs	0.999	4.77728	0.627565	3.41949e-14	6.98467	2.38703	0.00345439	0.0198973
MDD	PSYCHENCODE eQTL MBSVs	0.5	0.339609	0.00779791	0	0.110163	0.0385484	0.004287	0.023362
OCD	GTEx eQTL MBSVs	0.5	0.296107	0.00806562	0	0.0495239	0.0173726	0.00438037	0.023362
TS	all MBSVs	0.999	2.98506	0.211404	0	0.887188	0.323174	0.0060606	0.0311688
AN	GTEx eQTL MBSVs	0.5	0.313364	0.00990724	0	0.0551925	0.0203123	0.00662017	0.0326156
SCZ	GTEx Brain eQTL MBSVs	0.5	0.369165	0.0098032	0	0.187885	0.069373	0.00679491	0.0326156
ADHD	GTEx Brain eQTL MBSVs	0.999	2.99482	0.0809089	0	-0.457966	0.172835	0.00811279	0.0376852
AN	GTEx Brain eQTL MBSVs	0.9	1.14008	0.031097	0	0.306642	0.117102	0.00888722	0.0387806
MDD	GTEx Brain eQTL MBSVs	0.9	1.14789	0.0222978	0	0.518667	0.19781	0.00877156	0.0387806
BIP	GTEx Brain eQTL MBSVs	0.999	3.56719	0.478153	1.00808e-13	2.40261	0.937095	0.0103786	0.0430472
MDD	all MBSVs	0.99	2.48386	0.110673	0	0.490014	0.191354	0.0104629	0.0430472
SCZ	GTEx Brain eQTL MBSVs	0.9	1.31336	0.0333865	0	0.549916	0.222859	0.013651	0.0546038
ASD	GTEx eQTL MBSVs	0.5	0.312293	0.00916411	0	0.0455396	0.0185849	0.014309	0.0556892
ASD	GTEx Brain eQTL MBSVs	0.999	3.05066	0.23819	0	2.00743	0.852218	0.018548	0.0702872
AN	all MBSVs	0.5	0.313364	0.00907467	0	0.0275762	0.0119883	0.0214717	0.0743158
MDD	all MBSVs	0.5	0.339609	0.00800196	0	0.0299632	0.0129889	0.0210898	0.0743158
MDD	GTEx eQTL MBSVs	0.999	4.04431	0.571965	1.74838e-12	4.12897	1.80479	0.0221915	0.0743158
MDD	GTEx Brain eQTL MBSVs	0.999	4.04431	0.535336	5.10703e-14	4.12897	1.80076	0.0219024	0.0743158
SCZ	PSYCHENCODE eQTL MBSVs	0.999	4.77728	0.773641	7.36659e-10	4.02959	1.75214	0.0215174	0.0743158
BIP	GTEx eQTL MBSVs	0.99	2.13847	0.0839273	0	1.04775	0.470995	0.0261484	0.0836748
TS	GTEx Brain eQTL MBSVs	0.999	2.98506	0.215162	0	-0.592622	0.265462	0.0256393	0.0836748
PTSD	GTEx eQTL MBSVs	0.9	1.11306	0.0245177	0	-0.100814	0.0456196	0.0271539	0.0850034
TS	GTEx eQTL MBSVs	0.99	1.96257	0.0469901	0	0.256677	0.117788	0.0293671	0.0899758
AN	GTEx Brain eQTL MBSVs	0.5	0.313364	0.00983045	0	0.111911	0.052552	0.0333168	0.0999504
SCZ	PSYCHENCODE eQTL MBSVs	0.5	0.369165	0.0109814	0	0.07768	0.0366877	0.0343016	0.100805
PTSD	all MBSVs	0.9	1.11306	0.0270317	0	-0.0669146	0.0318512	0.0356834	0.102768
BIP	PSYCHENCODE eQTL MBSVs	0.5	0.332267	0.00685068	0	0.0950938	0.0464697	0.0407715	0.115119
BIP	all MBSVs	0.5	0.332267	0.00735807	0	0.0259616	0.012956	0.0451189	0.118129
TS	all MBSVs	0.9	1.01719	0.0191463	0	0.0543667	0.0270708	0.0446443	0.118129
TS	all MBSVs	0.99	1.96257	0.0557252	0	0.23568	0.117358	0.0446544	0.118129
TS	PSYCHENCODE eQTL MBSVs	0.999	2.98506	0.217393	0	0.986776	0.491276	0.0446432	0.118129
AN	PSYCHENCODE eQTL MBSVs	0.9	1.14008	0.0325562	0	0.180945	0.0911489	0.0472458	0.121489
SCZ	PSYCHENCODE eQTL MBSVs	0.99	2.92082	0.119982	0	3.97881	2.03105	0.0501922	0.126801
MDD	PSYCHENCODE eQTL MBSVs	0.9	1.14789	0.0231601	0	0.265977	0.137653	0.0533979	0.132574
AN	GTEx eQTL MBSVs	0.9	1.14008	0.029305	0	0.102371	0.0558306	0.0668096	0.163061
ADHD	GTEx Brain eQTL MBSVs	0.5	0.32929	0.0114458	0	0.0597302	0.0330567	0.0709125	0.1647
ADHD	PSYCHENCODE eQTL MBSVs	0.999	2.99482	0.0896433	0	1.30112	0.718539	0.0703108	0.1647
OCD	GTEx Brain eQTL MBSVs	0.999	3.22141	0.201796	0	-0.424991	0.234538	0.0700532	0.1647
ASD	PSYCHENCODE eQTL MBSVs	0.999	3.05066	0.229684	0	2.00743	1.11738	0.0724894	0.16569
PTSD	PSYCHENCODE eQTL MBSVs	0.9	1.11306	0.0245622	0	-0.220607	0.124478	0.0764144	0.171932
BIP	GTEx Brain eQTL MBSVs	0.5	0.332267	0.00718907	0	0.108305	0.0620428	0.0809309	0.178766
BIP	PSYCHENCODE eQTL MBSVs	0.99	2.13847	0.0725503	0	0.729916	0.419513	0.0819343	0.178766
ADHD	PSYCHENCODE eQTL MBSVs	0.99	2.34314	0.0945995	0	1.9139	1.13526	0.0919614	0.190881
ASD	GTEx Brain eQTL MBSVs	0.5	0.312293	0.00843172	0	0.0763026	0.0457505	0.0954405	0.190881
MDD	GTEx Brain eQTL MBSVs	0.5	0.339609	0.00737446	0	0.067105	0.0396998	0.0910415	0.190881
OCD	GTEx Brain eQTL MBSVs	0.99	2.05844	0.0509652	0	0.554349	0.328535	0.0916137	0.190881
OCD	PSYCHENCODE eQTL MBSVs	0.99	2.05844	0.0533793	0	0.373359	0.222641	0.0936272	0.190881
TS	PSYCHENCODE eQTL MBSVs	0.9	1.01719	0.0195958	0	0.26681	0.159443	0.094325	0.190881
ADHD	all MBSVs	0.9	1.12378	0.0387194	0	0.0687505	0.0436855	0.115605	0.228042
TS	GTEx eQTL MBSVs	0.9	1.01719	0.0190346	0	0.0692648	0.0443085	0.118059	0.229736
OCD	all MBSVs	0.99	2.05844	0.049012	0	0.135788	0.0884877	0.124936	0.239878
ASD	all MBSVs	0.999	3.05066	0.230396	0	0.606327	0.399897	0.129511	0.24539
MDD	PSYCHENCODE eQTL MBSVs	0.999	4.04431	0.596831	1.40248e-11	1.29011	0.899521	0.151585	0.283483
OCD	all MBSVs	0.5	0.296107	0.00763878	0	0.0159183	0.0115908	0.169681	0.313257
PTSD	GTEx eQTL MBSVs	0.999	3.35086	0.172736	0	-0.451919	0.330919	0.172103	0.313707
PTSD	all MBSVs	0.99	2.31007	0.102176	0	-0.166557	0.12371	0.178225	0.320804
MDD	PSYCHENCODE eQTL MBSVs	0.99	2.48386	0.104955	0	1.0616	0.808254	0.189104	0.336184
PTSD	all MBSVs	0.999	3.35086	0.159704	0	-0.269362	0.216459	0.213386	0.374727
ADHD	all MBSVs	0.999	2.99482	0.0703766	0	1.30112	1.0545	0.217307	0.376203
OCD	GTEx Brain eQTL MBSVs	0.5	0.296107	0.00723405	0	0.0614284	0.0500161	0.219452	0.376203
ASD	GTEx Brain eQTL MBSVs	0.99	2.21127	0.0807474	0	0.825371	0.689757	0.231535	0.379999
BIP	GTEx Brain eQTL MBSVs	0.99	2.13847	0.0813356	0	1.31598	1.10143	0.232222	0.379999
PTSD	GTEx eQTL MBSVs	0.99	2.31007	0.0932993	0	-0.176298	0.146359	0.228425	0.379999
PTSD	GTEx Brain eQTL MBSVs	0.99	2.31007	0.0926221	0	-0.272392	0.225286	0.226687	0.379999
MDD	GTEx Brain eQTL MBSVs	0.99	2.48386	0.106701	0	2.0409	1.72547	0.236952	0.383383
SCZ	GTEx Brain eQTL MBSVs	0.99	2.92082	0.11312	0	2.6367	2.26037	0.243495	0.389592
OCD	GTEx Brain eQTL MBSVs	0.9	1.03142	0.0211615	0	0.126342	0.109104	0.246935	0.390754
AN	PSYCHENCODE eQTL MBSVs	0.5	0.313364	0.00949731	0	0.0440728	0.0387648	0.255687	0.39169
MDD	all MBSVs	0.999	4.04431	0.52567	1.59872e-14	1.65141	1.44712	0.253833	0.39169
OCD	GTEx eQTL MBSVs	0.9	1.03142	0.020518	0	0.0763704	0.0669022	0.253707	0.39169
OCD	GTEx eQTL MBSVs	0.999	3.22141	0.21216	0	0.72168	0.66	0.274247	0.415701
ADHD	GTEx eQTL MBSVs	0.9	1.12378	0.0417256	0	0.0613712	0.0567032	0.279195	0.418793
TS	GTEx eQTL MBSVs	0.5	0.307682	0.00755938	0	0.0191128	0.017992	0.288153	0.427773
AN	all MBSVs	0.9	1.14008	0.02873	0	0.0405062	0.0387934	0.296462	0.435618
ASD	PSYCHENCODE eQTL MBSVs	0.5	0.312293	0.0087802	0	0.0361385	0.0349928	0.301792	0.43897
TS	GTEx Brain eQTL MBSVs	0.9	1.01719	0.0187964	0	0.0806476	0.0808864	0.318798	0.459069
TS	GTEx Brain eQTL MBSVs	0.5	0.307682	0.00673815	0	0.0227223	0.0232832	0.329165	0.469304
ASD	all MBSVs	0.9	1.09501	0.0208343	0	0.0326548	0.034534	0.344394	0.481482
PTSD	PSYCHENCODE eQTL MBSVs	0.999	3.35086	0.187573	0	-0.398913	0.419517	0.34171	0.481482
ASD	all MBSVs	0.5	0.312293	0.00928695	0	0.00937103	0.0115986	0.419149	0.58036
TS	PSYCHENCODE eQTL MBSVs	0.99	1.96257	0.0501142	0	0.604938	0.77209	0.433373	0.59434
ASD	GTEx eQTL MBSVs	0.999	3.05066	0.248634	0	0.647443	0.834115	0.437669	0.594569
PTSD	GTEx Brain eQTL MBSVs	0.9	1.11306	0.024049	0	-0.0803722	0.107895	0.456361	0.614168
ADHD	GTEx eQTL MBSVs	0.99	2.34314	0.101918	0	-0.142338	0.194308	0.463896	0.618528
PTSD	GTEx Brain eQTL MBSVs	0.5	0.317674	0.00631026	0	-0.022511	0.0313524	0.472793	0.624608
ADHD	GTEx Brain eQTL MBSVs	0.9	1.12378	0.0399997	0	0.0709209	0.106402	0.505136	0.642465
ADHD	GTEx Brain eQTL MBSVs	0.99	2.34314	0.0979335	0	-0.157117	0.234695	0.503277	0.642465
ASD	GTEx eQTL MBSVs	0.99	2.21127	0.0828664	0	0.171209	0.249959	0.493411	0.642465
OCD	all MBSVs	0.9	1.03142	0.0198823	0	0.0229108	0.0346597	0.508618	0.642465
OCD	PSYCHENCODE eQTL MBSVs	0.999	3.22141	0.202278	0	-0.227024	0.3389	0.502969	0.642465
PTSD	PSYCHENCODE eQTL MBSVs	0.99	2.31007	0.0935984	0	-0.32417	0.496736	0.514046	0.643675
AN	all MBSVs	0.99	2.21169	0.168704	0	0.126213	0.22252	0.570601	0.708333
AN	PSYCHENCODE eQTL MBSVs	0.99	2.21169	0.157093	0	0.126213	0.235471	0.592008	0.728625
OCD	PSYCHENCODE eQTL MBSVs	0.5	0.296107	0.00740415	0	0.0188682	0.0370274	0.610377	0.738608
TS	all MBSVs	0.5	0.307682	0.00685929	0	0.00586053	0.0113554	0.605797	0.738608
AN	GTEx eQTL MBSVs	0.999	4.39621	0.500031	0	-0.332821	0.663225	0.615828	0.738994
ASD	PSYCHENCODE eQTL MBSVs	0.99	2.21127	0.0819805	0	0.517822	1.06088	0.625504	0.744401
PTSD	all MBSVs	0.5	0.317674	0.00600708	0	-0.00404248	0.00874119	0.643761	0.759849
OCD	PSYCHENCODE eQTL MBSVs	0.9	1.03142	0.0210666	0	0.0566733	0.12548	0.651542	0.762781
ADHD	PSYCHENCODE eQTL MBSVs	0.9	1.12378	0.0376186	0	-0.0365886	0.0920834	0.691154	0.790212
AN	GTEx eQTL MBSVs	0.99	2.21169	0.16774	0	0.126876	0.319631	0.691436	0.790212
BIP	PSYCHENCODE eQTL MBSVs	0.999	3.56719	0.447365	1.77636e-15	0.251537	0.630725	0.690052	0.790212
AN	all MBSVs	0.999	4.39621	0.516283	0	-0.332821	0.896805	0.710564	0.799385
AN	GTEx Brain eQTL MBSVs	0.999	4.39621	0.52266	0	-0.332821	0.883668	0.706479	0.799385
PTSD	GTEx eQTL MBSVs	0.5	0.317855	0.00581987	0	0.00472064	0.0139141	0.73442	0.819817
ASD	all MBSVs	0.99	2.21127	0.0820234	0	0.041089	0.127773	0.747781	0.828311
ADHD	GTEx eQTL MBSVs	0.5	0.32929	0.0101388	0	0.00465986	0.0186211	0.802414	0.882042
ADHD	all MBSVs	0.5	0.32929	0.0109432	0	-0.0027721	0.0141679	0.844884	0.907935
ADHD	GTEx eQTL MBSVs	0.999	2.99482	0.0767563	0	0.131337	0.625368	0.83367	0.907935
AN	GTEx Brain eQTL MBSVs	0.99	2.21169	0.161461	0	0.126876	0.644892	0.844049	0.907935
ASD	GTEx Brain eQTL MBSVs	0.9	1.09501	0.0216984	0	0.0300984	0.170723	0.860068	0.912401
TS	GTEx Brain eQTL MBSVs	0.99	1.96257	0.0518492	0	0.0458903	0.263426	0.861712	0.912401
ASD	GTEx eQTL MBSVs	0.9	1.09501	0.0190836	0	0.00489198	0.0346742	0.88781	0.933172
ADHD	all MBSVs	0.99	2.34314	0.0952752	0	0.0188747	0.158941	0.905476	0.944844
OCD	all MBSVs	0.999	3.22141	0.220758	0	0.0425874	0.425083	0.920199	0.9533
ASD	PSYCHENCODE eQTL MBSVs	0.9	1.09501	0.0212477	0	-0.00398142	0.0757151	0.958066	0.975615
PTSD	PSYCHENCODE eQTL MBSVs	0.5	0.317855	0.00616699	0	0.00144705	0.0304227	0.962065	0.975615
TS	GTEx eQTL MBSVs	0.999	2.98506	0.202792	0	-0.0369836	0.615034	0.952052	0.975615
ADHD	PSYCHENCODE eQTL MBSVs	0.5	0.32929	0.0110047	0	0.000278186	0.0462477	0.995201	0.997686
TS	PSYCHENCODE eQTL MBSVs	0.5	0.307506	0.00703119	0	8.81727e-05	0.0303948	0.997686	0.997686

## Sheet: Table S7
			Non-MBSV 3'UTR variants			MBSVs
GWAS	Variant Class	Quantile	Value	SE	P	Beta	SE	P	FDR
ADHD	all MBSVs	0.5	0.0349139	0.00104487	0	-0.0122691	0.00119406	0	0
ADHD	all MBSVs	0.9	0.104884	0.00243961	0	-0.0365016	0.00290085	0	0
ADHD	GTEx eQTL MBSVs	0.5	0.0349139	0.00106702	0	-0.01789	0.00120495	0	0
ADHD	GTEx eQTL MBSVs	0.9	0.104884	0.00252635	0	-0.0582903	0.00304248	0	0
ADHD	GTEx eQTL MBSVs	0.99	0.207894	0.0105918	0	-0.117875	0.0133211	0	0
ADHD	GTEx Brain eQTL MBSVs	0.5	0.0349139	0.00114121	0	-0.0174623	0.00178267	0	0
ADHD	GTEx Brain eQTL MBSVs	0.9	0.104884	0.0024706	0	-0.063907	0.00397627	0	0
ADHD	GTEx Brain eQTL MBSVs	0.99	0.207894	0.00943608	0	-0.149752	0.0111968	0	0
ADHD	GTEx Brain eQTL MBSVs	0.999	0.287378	0.0188361	0	-0.212359	0.0196596	0	0
ADHD	PSYCHENCODE eQTL MBSVs	0.5	0.0349139	0.00107822	0	-0.0165931	0.00192797	0	0
ADHD	PSYCHENCODE eQTL MBSVs	0.9	0.104884	0.00257565	0	-0.0582903	0.00462349	0	0
ADHD	PSYCHENCODE eQTL MBSVs	0.999	0.287378	0.0167337	0	-0.176721	0.017115	0	0
AN	all MBSVs	0.5	0.0259026	0.000772377	0	-0.0088073	0.000882541	0	0
AN	all MBSVs	0.9	0.0811016	0.00225432	0	-0.0294014	0.00259083	0	0
AN	GTEx eQTL MBSVs	0.5	0.0259026	0.000694719	0	-0.0120977	0.00081456	0	0
AN	GTEx eQTL MBSVs	0.9	0.0811016	0.00228665	0	-0.0463041	0.00252172	0	0
AN	GTEx eQTL MBSVs	0.99	0.148299	0.00686736	0	-0.0822026	0.00941639	0	0
AN	GTEx Brain eQTL MBSVs	0.5	0.0259026	0.000835006	0	-0.0122068	0.00135808	0	0
AN	GTEx Brain eQTL MBSVs	0.9	0.0811016	0.00242963	0	-0.0474	0.00319826	0	0
AN	PSYCHENCODE eQTL MBSVs	0.5	0.0259026	0.000758151	0	-0.0119051	0.00130784	0	0
AN	PSYCHENCODE eQTL MBSVs	0.9	0.0811016	0.00234697	0	-0.0455988	0.00346644	0	0
ASD	all MBSVs	0.5	0.0385248	0.000958757	0	-0.0138506	0.00115543	0	0
ASD	all MBSVs	0.9	0.120749	0.00237391	0	-0.0441493	0.00281031	0	0
ASD	GTEx eQTL MBSVs	0.5	0.0385248	0.000948598	0	-0.0193353	0.00136863	0	0
ASD	GTEx eQTL MBSVs	0.9	0.120749	0.00270644	0	-0.0718433	0.00327288	0	0
ASD	GTEx eQTL MBSVs	0.99	0.215111	0.00540235	0	-0.105036	0.0118593	0	0
ASD	GTEx Brain eQTL MBSVs	0.5	0.0385248	0.000924706	0	-0.020056	0.00233261	0	0
ASD	GTEx Brain eQTL MBSVs	0.9	0.120749	0.00249544	0	-0.0753028	0.00369585	0	0
ASD	GTEx Brain eQTL MBSVs	0.99	0.215111	0.00583386	0	-0.137499	0.0143706	0	0
ASD	GTEx Brain eQTL MBSVs	0.999	0.303109	0.0186242	0	-0.193034	0.0228685	0	0
ASD	PSYCHENCODE eQTL MBSVs	0.9	0.120749	0.00266972	0	-0.0683749	0.00608298	0	0
ASD	PSYCHENCODE eQTL MBSVs	0.99	0.215111	0.00540462	0	-0.11153	0.00965543	0	0
ASD	PSYCHENCODE eQTL MBSVs	0.999	0.303109	0.0179365	0	-0.193034	0.0183224	0	0
BIP	all MBSVs	0.5	0.0479013	0.000869543	0	-0.0199122	0.00107316	0	0
BIP	all MBSVs	0.9	0.150768	0.00266255	0	-0.053966	0.0032662	0	0
BIP	GTEx eQTL MBSVs	0.5	0.0479013	0.000952756	0	-0.0259651	0.00115697	0	0
BIP	GTEx eQTL MBSVs	0.9	0.150768	0.00254124	0	-0.0947864	0.00300322	0	0
BIP	GTEx eQTL MBSVs	0.99	0.295758	0.00906649	0	-0.193476	0.0104283	0	0
BIP	GTEx Brain eQTL MBSVs	0.5	0.0479013	0.000871784	0	-0.0268437	0.00253116	0	0
BIP	GTEx Brain eQTL MBSVs	0.9	0.150768	0.00280079	0	-0.100412	0.00436354	0	0
BIP	GTEx Brain eQTL MBSVs	0.99	0.295758	0.010248	0	-0.209634	0.0145419	0	0
BIP	PSYCHENCODE eQTL MBSVs	0.5	0.0479013	0.000884302	0	-0.0246743	0.00181556	0	0
BIP	PSYCHENCODE eQTL MBSVs	0.9	0.150768	0.0025865	0	-0.0839776	0.00534706	0	0
MDD	all MBSVs	0.5	0.0094	0.000211022	0	-0.0034	0.000250113	0	0
MDD	all MBSVs	0.9	0.0275	0.000516189	0	-0.0079	0.000676155	0	0
MDD	GTEx eQTL MBSVs	0.5	0.0094	0.000207827	0	-0.0045	0.000266607	0	0
MDD	GTEx eQTL MBSVs	0.9	0.0275	0.000487532	0	-0.0144	0.000709125	0	0
MDD	GTEx eQTL MBSVs	0.99	0.0516	0.00138128	0	-0.026	0.00262847	0	0
MDD	GTEx Brain eQTL MBSVs	0.5	0.0094	0.000179723	0	-0.0048	0.000530298	0	0
MDD	GTEx Brain eQTL MBSVs	0.9	0.0275	0.000474765	0	-0.0153	0.0013641	0	0
MDD	GTEx Brain eQTL MBSVs	0.99	0.0516	0.00116178	0	-0.0313	0.00294946	0	0
MDD	PSYCHENCODE eQTL MBSVs	0.5	0.0094	0.000199672	0	-0.0041	0.000367696	0	0
MDD	PSYCHENCODE eQTL MBSVs	0.9	0.0275	0.000462416	0	-0.0135	0.00152378	0	0
OCD	all MBSVs	0.5	0.105028	0.00242184	0	-0.0454442	0.00270581	0	0
OCD	all MBSVs	0.9	0.361252	0.00574636	0	-0.15033	0.00990573	0	0
OCD	GTEx eQTL MBSVs	0.5	0.105028	0.00248135	0	-0.0591516	0.00286975	0	0
OCD	GTEx eQTL MBSVs	0.9	0.361252	0.005458	0	-0.241364	0.00788201	0	0
OCD	GTEx eQTL MBSVs	0.99	0.740536	0.0408792	0	-0.501773	0.0439287	0	0
OCD	GTEx eQTL MBSVs	0.999	1.124	0.0755303	0	-0.800695	0.0785283	0	0
OCD	GTEx Brain eQTL MBSVs	0.5	0.105028	0.00255151	0	-0.0615993	0.00408042	0	0
OCD	GTEx Brain eQTL MBSVs	0.9	0.361252	0.00577237	0	-0.263582	0.00941967	0	0
OCD	GTEx Brain eQTL MBSVs	0.99	0.740536	0.0399252	0	-0.582845	0.0450885	0	0
OCD	GTEx Brain eQTL MBSVs	0.999	1.124	0.0781869	0	-0.924046	0.0800114	0	0
OCD	PSYCHENCODE eQTL MBSVs	0.5	0.105028	0.00258267	0	-0.0564097	0.00460204	0	0
OCD	PSYCHENCODE eQTL MBSVs	0.9	0.361252	0.00516911	0	-0.208902	0.0159134	0	0
PTSD	all MBSVs	0.5	0.047315	0.00119478	0	-0.0209131	0.00131796	0	0
PTSD	all MBSVs	0.9	0.148164	0.00248372	0	-0.0526583	0.00350461	0	0
PTSD	GTEx eQTL MBSVs	0.5	0.047315	0.00111595	0	-0.0279824	0.00134536	0	0
PTSD	GTEx eQTL MBSVs	0.9	0.148164	0.0025031	0	-0.0995514	0.00300312	0	0
PTSD	GTEx eQTL MBSVs	0.99	0.295608	0.0148298	0	-0.187117	0.0169771	0	0
PTSD	GTEx Brain eQTL MBSVs	0.5	0.047315	0.00111515	0	-0.0311561	0.00203423	0	0
PTSD	GTEx Brain eQTL MBSVs	0.9	0.148164	0.00261301	0	-0.107188	0.00333318	0	0
PTSD	GTEx Brain eQTL MBSVs	0.99	0.295608	0.0135009	0	-0.229966	0.0187557	0	0
PTSD	PSYCHENCODE eQTL MBSVs	0.5	0.047315	0.0010425	0	-0.0279824	0.00159846	0	0
PTSD	PSYCHENCODE eQTL MBSVs	0.9	0.148164	0.00269462	0	-0.0911785	0.00590208	0	0
SCZ	all MBSVs	0.5	0.0310024	0.000756441	0	-0.00994918	0.000920258	0	0
SCZ	all MBSVs	0.9	0.0883928	0.00196371	0	-0.023372	0.00231746	0	0
SCZ	GTEx eQTL MBSVs	0.5	0.0310024	0.000747091	0	-0.0140672	0.000969142	0	0
SCZ	GTEx eQTL MBSVs	0.9	0.0883928	0.00189825	0	-0.0437888	0.0023809	0	0
SCZ	GTEx Brain eQTL MBSVs	0.5	0.0310024	0.00074235	0	-0.0139942	0.0013312	0	0
SCZ	GTEx Brain eQTL MBSVs	0.9	0.0883928	0.00195236	0	-0.0447683	0.00287633	0	0
SCZ	PSYCHENCODE eQTL MBSVs	0.5	0.0310024	0.000783676	0	-0.0147385	0.00172471	0	0
SCZ	PSYCHENCODE eQTL MBSVs	0.9	0.0883928	0.00197806	0	-0.0404357	0.00434433	0	0
TS	all MBSVs	0.5	0.0820894	0.00186506	0	-0.033904	0.00208382	0	0
TS	all MBSVs	0.9	0.244248	0.00450299	0	-0.0822328	0.00633365	0	0
TS	GTEx eQTL MBSVs	0.5	0.0820894	0.00174787	0	-0.0473203	0.00260067	0	0
TS	GTEx eQTL MBSVs	0.9	0.244248	0.00422064	0	-0.152054	0.0056062	0	0
TS	GTEx eQTL MBSVs	0.99	0.474935	0.0143782	0	-0.289982	0.0178546	0	0
TS	GTEx Brain eQTL MBSVs	0.5	0.0820894	0.00180386	0	-0.0523703	0.00228591	0	0
TS	GTEx Brain eQTL MBSVs	0.9	0.244248	0.00455023	0	-0.168646	0.00634466	0	0
TS	GTEx Brain eQTL MBSVs	0.99	0.474935	0.0142807	0	-0.350863	0.0278038	0	0
TS	PSYCHENCODE eQTL MBSVs	0.5	0.0820894	0.00193901	0	-0.0463107	0.00306767	0	0
TS	PSYCHENCODE eQTL MBSVs	0.9	0.244248	0.00452638	0	-0.136766	0.0136711	0	0
ASD	all MBSVs	0.99	0.215111	0.00532411	0	-0.0595947	0.00772496	1.37668e-14	2.10895e-14
PTSD	GTEx Brain eQTL MBSVs	0.999	0.463246	0.042809	0	-0.358939	0.0473284	3.9968e-14	6.05831e-14
ADHD	PSYCHENCODE eQTL MBSVs	0.99	0.207894	0.00920698	0	-0.102726	0.0136162	6.59472e-14	9.89209e-14
BIP	PSYCHENCODE eQTL MBSVs	0.99	0.295758	0.0107469	0	-0.169962	0.022639	7.06102e-14	1.04823e-13
MDD	GTEx Brain eQTL MBSVs	0.999	0.0747	0.00490368	0	-0.0464	0.0062682	1.60316e-13	2.35567e-13
ASD	PSYCHENCODE eQTL MBSVs	0.5	0.0385248	0.000884479	0	-0.0168816	0.00230236	2.77112e-13	4.03072e-13
SCZ	GTEx Brain eQTL MBSVs	0.999	0.212134	0.0138902	0	-0.110483	0.0153371	7.12763e-13	1.02638e-12
SCZ	GTEx eQTL MBSVs	0.999	0.212134	0.0141865	0	-0.101093	0.0143916	2.48335e-12	3.54061e-12
PTSD	GTEx eQTL MBSVs	0.999	0.463246	0.0422072	0	-0.301951	0.0444373	1.19553e-11	1.68781e-11
TS	all MBSVs	0.99	0.474935	0.0139877	0	-0.128256	0.0192598	2.93749e-11	4.10679e-11
MDD	GTEx eQTL MBSVs	0.999	0.0747	0.00532819	0	-0.0363	0.0056128	1.09111e-10	1.51077e-10
SCZ	PSYCHENCODE eQTL MBSVs	0.99	0.148739	0.00546624	0	-0.0709215	0.0111661	2.40502e-10	3.29831e-10
OCD	PSYCHENCODE eQTL MBSVs	0.999	1.124	0.0705494	0	-0.605067	0.10013	1.64816e-09	2.23901e-09
SCZ	PSYCHENCODE eQTL MBSVs	0.999	0.212134	0.0135732	0	-0.110887	0.0183591	1.70269e-09	2.29148e-09
MDD	PSYCHENCODE eQTL MBSVs	0.999	0.0747	0.00492507	0	-0.0373	0.00629332	3.3323e-09	4.44307e-09
ADHD	all MBSVs	0.99	0.207894	0.0090867	0	-0.0600145	0.0108763	3.59868e-08	4.75421e-08
AN	GTEx eQTL MBSVs	0.999	0.228106	0.022533	0	-0.133605	0.0245214	5.47309e-08	7.16477e-08
AN	PSYCHENCODE eQTL MBSVs	0.999	0.228106	0.0223404	0	-0.131903	0.0258042	3.45708e-07	4.48485e-07
SCZ	GTEx eQTL MBSVs	0.99	0.148739	0.00587911	0	-0.0507237	0.00995836	3.66252e-07	4.70895e-07
BIP	all MBSVs	0.99	0.295758	0.00976067	0	-0.0640555	0.0126282	4.00688e-07	5.10611e-07
AN	all MBSVs	0.99	0.148299	0.00704999	0	-0.0378034	0.00756546	6.0135e-07	7.596e-07
MDD	PSYCHENCODE eQTL MBSVs	0.99	0.0516	0.00109551	0	-0.0225	0.00458068	9.35855e-07	1.17185e-06
SCZ	all MBSVs	0.99	0.148739	0.00570694	0	-0.0315758	0.00653495	1.38231e-06	1.71597e-06
MDD	all MBSVs	0.99	0.0516	0.00124408	0	-0.0103	0.0022279	3.84e-06	4.72616e-06
TS	PSYCHENCODE eQTL MBSVs	0.99	0.474935	0.0134733	0	-0.269781	0.0587931	4.59001e-06	5.60137e-06
SCZ	GTEx Brain eQTL MBSVs	0.99	0.148739	0.00550354	0	-0.0640074	0.0140042	5.03021e-06	6.08698e-06
OCD	PSYCHENCODE eQTL MBSVs	0.99	0.740536	0.0433115	0	-0.38823	0.085124	5.24448e-06	6.29337e-06
AN	PSYCHENCODE eQTL MBSVs	0.99	0.148299	0.00709118	0	-0.0685957	0.0153514	8.26504e-06	9.83609e-06
PTSD	PSYCHENCODE eQTL MBSVs	0.999	0.463246	0.0428088	0	-0.240783	0.0544718	1.00753e-05	1.18921e-05
OCD	all MBSVs	0.99	0.740536	0.0408429	0	-0.216117	0.0496927	1.38481e-05	1.62125e-05
TS	GTEx Brain eQTL MBSVs	0.999	0.908175	0.163453	2.92563e-08	-0.707063	0.163374	1.53996e-05	1.78834e-05
PTSD	all MBSVs	0.99	0.295608	0.0132771	0	-0.0686724	0.0159034	1.59182e-05	1.83378e-05
TS	GTEx eQTL MBSVs	0.999	0.908175	0.160912	1.75215e-08	-0.678498	0.161036	2.55964e-05	2.92531e-05
AN	GTEx Brain eQTL MBSVs	0.99	0.148299	0.00787635	0	-0.0938964	0.0232317	5.47977e-05	6.21328e-05
AN	GTEx Brain eQTL MBSVs	0.999	0.228106	0.0227141	0	-0.118704	0.031959	0.000208639	0.000234719
BIP	GTEx Brain eQTL MBSVs	0.999	0.542164	0.12176	8.65767e-06	-0.440024	0.121591	0.000298713	0.000333447
ADHD	all MBSVs	0.999	0.287378	0.0180881	0	-0.0695347	0.0202157	0.000587122	0.000645386
ADHD	GTEx eQTL MBSVs	0.999	0.287378	0.0167942	0	-0.140799	0.0409054	0.000585114	0.000645386
TS	PSYCHENCODE eQTL MBSVs	0.999	0.908175	0.156528	7.02904e-09	-0.54274	0.176374	0.00210275	0.00229391
ASD	GTEx eQTL MBSVs	0.999	0.303109	0.0179517	0	-0.115845	0.0379007	0.00225221	0.00243848
ASD	all MBSVs	0.999	0.303109	0.0163941	0	-0.0590009	0.0221607	0.00777592	0.00835621
PTSD	all MBSVs	0.999	0.463246	0.0413258	0	-0.124793	0.0484358	0.00999859	0.0106652
PTSD	PSYCHENCODE eQTL MBSVs	0.99	0.295608	0.0143685	0	-0.122199	0.0475291	0.0101697	0.0107679
AN	all MBSVs	0.999	0.228106	0.0214302	0	-0.0625116	0.0247405	0.0115428	0.0121325
BIP	GTEx eQTL MBSVs	0.999	0.542164	0.16935	0.00137455	-0.381156	0.169773	0.0247983	0.0258765
OCD	all MBSVs	0.999	1.124	0.0741229	0	-0.20645	0.105403	0.0501875	0.0519928
BIP	PSYCHENCODE eQTL MBSVs	0.999	0.542164	0.198478	0.00632401	-0.381156	0.201254	0.0582938	0.0599593
TS	all MBSVs	0.999	0.908175	0.168878	7.76227e-08	-0.272812	0.196753	0.165611	0.169135
SCZ	all MBSVs	0.999	0.212134	0.0130998	0	-0.0118803	0.0248082	0.632036	0.640938
MDD	all MBSVs	0.999	0.0747	0.00501557	0	0.0026	0.00845225	0.758387	0.76369
BIP	all MBSVs	0.999	0.542164	0.15734	0.000571978	0.058001	0.211482	0.783891	0.783891

## Sheet: Table S8
GWAS	All 3' UTR GWAS variants			MBSVs						GTEx eQTL MBSVs						GTEx Brain eQTL MBSVs						PSYCHENCODE eQTL MBSVs
	# Variants	# Significant Variants	Proportion of Significant Variants	# Variants	# Significant Variants	Proportion of Significant Variants	OR	p-value	FDR	# Variants	# Significant Variants	Proportion of Significant Variants	OR	p-value	FDR	# Variants	# Significant Variants	Proportion of Significant Variants	OR	p-value	FDR	# Variants	# Significant Variants	Proportion of Significant Variants	OR	p-value	FDR
Significance threshold: p < 5E-8
ADHD	4868	0	0	2849	0	0	0	1	1	945	0	0	0	1	1	194	0	0	0	1	1	160	0	0	0	1	1
AN	5060	0	0	2962	0	0	0	1	1	955	0	0	0	1	1	195	0	0	0	1	1	161	0	0	0	1	1
ASD	6768	0	0	3299	0	0	0	1	1	969	0	0	0	1	1	201	0	0	0	1	1	165	0	0	0	1	1
BIP	8593	0	0	3657	0	0	0	1	1	980	0	0	0	1	1	201	0	0	0	1	1	173	0	0	0	1	1
MDD	7455	3	0.000402414	3421	3	0.000876937	Inf	0.0967227	0.580336	958	3	0.00313152	Inf	0.00710342	0.187958	196	1	0.00510204	18.4897	0.0771791	0.555689	167	0	0	0	1	1
OCD	7374	0	0	3444	0	0	0	1	1	979	0	0	0	1	1	201	0	0	0	1	1	172	0	0	0	1	1
PTSD	8127	0	0	3583	0	0	0	1	1	980	0	0	0	1	1	201	0	0	0	1	1	174	0	0	0	1	1
SCZ	6533	10	0.00153069	3207	9	0.00280636	9.33156	0.0104421	0.187958	949	5	0.0052687	3.50325	0.0499672	0.449705	196	2	0.0102041	8.07663	0.0349428	0.419313	166	1	0.0060241	4.25997	0.227968	1
TS	7516	0	0	3470	0	0	0	1	1	976	0	0	0	1	1	200	0	0	0	1	1	170	0	0	0	1	1
Significance threshold: p < 1E-5
ADHD	4868	2	0.000410846	2849	2	0.000702001	Inf	0.514494	1	945	0	0	0	1	1	194	0	0	0	1	1	160	0	0	0	1	1
AN	5060	2	0.000395257	2962	2	0.000675219	Inf	0.514538	1	955	0	0	0	1	1	195	0	0	0	1	1	161	0	0	0	1	1
ASD	6768	1	0.000147754	3299	1	0.000303122	Inf	0.487517	1	969	1	0.00103199	Inf	0.218518	0.561903	201	1	0.00497512	Inf	0.0298419	0.107431	165	1	0.00606061	Inf	0.0245236	0.0980943
BIP	8593	10	0.00116374	3657	9	0.00246103	12.1447	0.00284272	0.0255845	980	5	0.00510204	5.03483	0.015205	0.0980943	201	2	0.00995025	10.4274	0.0220101	0.0980943	173	0	0	0	1	1
MDD	7455	9	0.00120724	3421	7	0.00204619	4.12673	0.089884	0.294166	958	5	0.00521921	5.26112	0.0165877	0.0980943	196	2	0.0102041	10.5704	0.0222942	0.0980943	167	1	0.00598802	5.45126	0.185351	0.51328
OCD	7374	0	0	3444	0	0	0	1	1	979	0	0	0	1	1	201	0	0	0	1	1	172	0	0	0	1	1
PTSD	8127	0	0	3583	0	0	0	1	1	980	0	0	0	1	1	201	0	0	0	1	1	174	0	0	0	1	1
SCZ	6533	30	0.00459207	3207	27	0.00841908	9.33156	3.43327e-06	0.000123598	949	16	0.0168599	4.00403	0.000207933	0.00303101	196	6	0.0306122	8.07668	0.000252584	0.00303101	166	2	0.0120482	2.73884	0.178415	0.51328
TS	7516	0	0	3470	0	0	0	1	1	976	0	0	0	1	1	200	0	0	0	1	1	170	0	0	0	1	1

## Sheet: Table S9
GWAS	All MBSVs	GTEx eQTL MBSVs	GTEx Brain eQTL MBSVs	PSYCHENCODE eQTL MBSVs
	ACAT Bonf. p-value	ACAT Bonf. p-value	ACAT Bonf. p-value	ACAT Bonf. p-value
ADHD	0.0102907	0.628295	0.372441	0.521146
AN	1	1	1	1
ASD	1	0.445255	0.107237	0.101051
BIP	0.0123966	0.00347188	0.0127196	1
MDD	4.41284e-09	1.56365e-07	2.22319e-05	0.0239269
OCD	1	0.885632	1	1
PTSD	1	1	1	1
SCZ	1.82667e-19	1.05915e-12	6.15588e-11	9.79408e-06
TS	1	1	1	0.82722

[truncated: 37 more sheets: Table S10, Table S11, Table S12, Table S13, Table S14, Table S15, Table S16, Table S17, Table S18, Table S19a, Table S19b, Table S20a, Table S20b, Table S21a, Table S21b, Table S22a, Table S22b, Table S23a, Table S23b, Table S24a …]
